# Supplementary material for: Extracts and Residues of Common Ragweed (Ambrosia artemisiifolia L.) Cause Alterations in Root and Shoot Growth of Crops
Source: Plants (Basel). 2023 Apr 26;12(9):1768. doi: 10.3390/plants12091768 (PMC10180818; doi:10.3390/plants12091768)
Supplement: Supplementary file 1 [file plants-12-01768-s001.zip]

Archive with 1 entries (1 files):
- plants-2331697-supplementary.pdf
